# Supplementary material for: Comprehensive Sensory Evaluation in Low‐Fat Emulsions: A Systematic Review of Diverse Food Applications
Source: Food Sci Nutr. 2024 Dec 20;13(1):e4700. doi: 10.1002/fsn3.4700 (PMC11717037; doi:10.1002/fsn3.4700)
Supplement: Supplementary file 2 — Data S2. [file FSN3-13-e4700-s001.xlsx]

## Sheet: Data extracton physico-chem-sen
	Food category	Study	Sample coding	PHYSICO-CHEMICAL PROPERTIES									SENSORY ATTRIBUTES
				Fat (%)	Firmness/Hardness (N or g))	Adhesiveness (N)	Springiness	Cohesiveness (N or g)	Chewiness (N or g)	Gumminess (N)	Index of viscosity (g·s)		Smell / Aroma/ Odour	Flavour	Taste	Texture	Overall acceptability	Elasticity	Colour	Juiciness	Firmness	Spreadability	Fat color	Appearance	Smoothness	Meat flavour intensity	Mouth-coating	Leaving	Rancid odour	Oily flavour	Graininess	Melting	Thickness	Glossy	Creaminess	Stickiness	Viscosity
	Meat product (Chicken patties)	Chappalwar, 2022	Control	9.90a ± 0.07	42.45 ± 2.94 a		0.83 ± 0.00 a	0.40 ± 0.01 a	14.29 ± 1.20 a	16.61 ± 1.45 a				7.23 ± 0.05 a		7.17 ± 0.07 a	7.18 ± 0.03 a			6.96± 0.05 b				7.25 ± 0.06 a		7.12 ± 0.04 a	7.13 ± 0.06 a
			BP1	4.97b ± 0.08	26.23 ± 0.75 c		0.51 ± 0.01 c	0.20 ± 0.00 c	2.48 ± 0.52 c	4.78 ± 0.99 b				7.15 ± 0.04 ab		7.12 ± 0.03 ab	7.02 ± 0.05 b			7.10 ± 0.02 a				7.07 ± 0.04 b		6.97 ± 0.03 ab	7.02 ± 0.04 ab
			BP2	4.76b ± 0.23	31.22 ± 2.00 c		0.53 ± 0.01 c	0.21 ± 0.00 c	3.47 ± 0.34 c	6.48 ± 0.63 b				7.07± 0.04 ab		7.08 ± 0.03 ab	6.91 ± 0.04 b			7.04 ± 0.03 ab				6.79 ± 0.04c		6.86 ± 0.03 b	6.89 ± 0.03 b
			BP3	4.21c ± 0.21	39.62 ± 1.61 b		0.67 ± 0.03 b	0.27 ± 0.02 b	9.28 ± 1.21 b	13.55 ± 1.04 a				6.98 ± 0.05 b		6.94 ± 0.03 b	6.77 ± 0.03 c			6.99 ± 0.04 ab				6.51 ± 0.05 d		6.69 ± 0.05 c	6.67 ± 0.05 c
	Meat products (Sausages)	Diao et al., 2023	High lard		549.29 ± 47.93 e	–52.63 ± 2.75 e	0.67 ± 0.03 c	0.40 ± 0.06 d	159.71 ± 11.73 e				<6		<6	<6	<6	<6
			High GL		2390.7 ± 73.97 d	–44.03 ± 2.34 c	0.74 ± 0.03 b	0.56 ± 0.04 c	840.73 ± 38.93 d				<6		<8	6	6	<8
			High PGL		2511.2 ± 73.72 cd	–41.78 ± 1.11 bc	0.75 ± 0.01 b	0.53 ± 0.01 c	741.82 ± 21.26 d				<6		<8	6	6	<9
			Low lard		2560.2 ± 57.52 c	–48.89 ± 4.02 d	0.72 ± 0.01b	0.55 ± 0.03c	1473.4 ± 48.08c				<8		<8	<8	8	<8
			Low GL		2886.8 ± 52.27 b	–36.63 ± 0.61 ab	0.80 ± 0.04 a	0.64 ± 0.04 ab	1837.4 ± 26.40 b				9		<9	<9	<9	9
			Low PGL		3989.5 ± 60.65 a	–32.52 ± 2.67 a	0.83 ± 0.03 a	0.68 ± 0.01 a	2052.9 ± 33.63 a				9		<9	<9	9	9
		Gurinovich 2020	Control	USFA:MUFA:PUFA – 40.62%:44.01%:9.27%									6.5 ± 0.3		6.3 ± 0.5	7.2 ± 0.2	6.9 ± 0.7		7.4 ± 0.1					7.4 ± 0.3
			Experiment	USFA:MUFA:PUFA – 32.56%:48.53%:11.58%									8.8 ± 0.2		8.5 ± 0.6	7.8 ± 0.1	8.2 ± 0.2		8.0 ± 0.5					7.9 ± 0.6
		Ozturk-Kerimoglu et al., 2022	Standard fat (20%) control sausages	19.43 a	13.90 b	269.63 a	0.42 c	0.27 b	1.56 c					6.4 a			6.2 a		6.6 a	a	b
			Reduced-fat (10%) control sausages	12.66 b	23.63 a	0.86 d	0.81 a	0.31 a	6.05 a					6 a			5.8 a		6.3 a	4.8 b	5.3 a
			10% fat + 5% MWP (MWP1)	11.17 c	19.61 a	57.56 c	0.47 b	0.26 b	2.45 b					a			a		a	a	b
			10% fat + 10% MWP (MWP2)	10.06 d	9.55 c	227.56 b	0.38 d	0.25 b	0.92 c					a			a		a	5.4 a	4.1 b
		Pintado et al., 2021	Normal fat (N-F) sample	̴24 a	21.21 ± 0.97 b1		6.38 ± 0.04 a1	0.66 ± 0.01 a1	89.70 ± 5.52 b1
		(also at day 60)	Reduced fat sample (R-F)	̴12 b	17.09 ± 0.31a1		6.68 ± 0.15 b1	0.70 ± 0.00 b1	79.46 ± 3.16 a1
			R-EC	̴12 b	22.07 ± 1.18 b1		7.00 ± 0.04 c1	0.70 ± 0.01 b1	108.94 ± 5.16 c1
			R-EPG	̴12 b	29.05 ± 1.32 c1		6.77 ± 0.03 b1	0.65 ± 0.01 a1	127.60 ± 5.34 d1
			R-EPGO	̴12 b	30.06 ± 0.67 c1		6.85 ± 0.08 bc1	0.66 ± 0.00 a1	135.73 ± 4.35 d1					Rancid flavour
		Vargas-Ramella et al., 2020	Control	37.62 ± 0.52 b	61.98 ± 3.10 a		0.45 ± 0.01 a	8.40 ± 0.62 a		18.36 ± 1.05 a			< 4 b	< 7 a			6a		< 4			< 6 ab	< 5
			Olive	32.53 ± 0.56 a	279.47 ± 6.91 b		0.54 ± 0.005 bc	51.44 ± 1.81 b		96.07 ± 3.23 b			< 3 a	< 7 ab			̴6 ab		< 4			5 a	< 5
			Canola	32.30 ± 0.35 a	271.56 ± 6.37 b		0.54 ± 0.01 c	50.24 ± 1.37 b		92.83 ± 2.38 b			< 3 a	< 8 b			7 b		< 4			<6 ab	< 5
			Soy	32.54 ± 0.42 a	316.18 ± 6.57 c		0.52 ± 0.005 b	56.49 ± 1.35 c		109.54 ± 2.25 c			< 3 a	7 ab			7 b		< 4			< 7 b	< 5
		Yang et al., 2020	Control1	27.28 ±0.39a	a		a	Ab	a					7.09 ±0.23Aa	6.64 ±0.28a									6.91 ±0.22a	6.83 ±0.26Aa
			E51	26.74 ±0.25Ab	Ab		Aa	Aa	Ab					7.02 ±0.24 Aa	6.43 ±0.17Aa									6.88 ±0.19Aa	6.78 ±0.15Aa
			E10 1	25.85 ±0.02Ac	Ac		Aa	Aa	Abc					7.10±0.05Aa	6.46 ±0.09Aa									6.83 ±0.06Aa	6.79 ±0.10Aa
			E15 1	23.48 ±0.22Ad	Ac		Aa	Aa	Ac					7.03 ±0.14Aa	6.44 ±0.13Aa									6.97 ±0.05Aa	6.82 ±0.09Aa
			E201	21.86 ±0.14Ae	Bd		Aa	Aa	Be					6.98 ±0.07Aa	6.29 ±0.21Aa									6.81 ±0.47Aa	6.71 ±0.14Aa
			E251	21.13 ±0.57A	Bd		Aab	Ba	Ae					6.97 ±0.13Aa	6.31 ±0.15Aa									6.85 ±0.21Aa	6.70 ±0.11Aa
			E301	20.26 ±0.37Ag	Bd		Bb	Bb	Be					6.91 ±0.15Aa	6.15 ±0.06Ab									6.87 ±0.15Aa	6.69 ±0.05Aa
			E371	19.51 ±0.18Ah	Bd		Bb	Bb	Bd					6.96 ±0.21Aa	6.35 ±0.11Ba									6.78 ±0.11Aa	6.69 ±0.03Aa
			Control2	27.28 ±0.39a	a		a	Ac	a					7.09 ±0.23Aa	6.64 ±0.28a									6.91 ±0.22a	6.83 ±0.26Aa
			E52	26.55 ±0.28Ab	Ac		Aa	Ac	Bc					7.03 ±0.08Aa	6.41 ±0.18Aa									6.94 ±0.33Aa	6.79 ±0.21Aa
			E102	25.49 ±0.38Ac	Ac		Aa	Bc	Bcd					7.09 ±0.22Aa	6.45 ±0.15Aa									6.82 ±0.19Aa	6.79 ±0.06Aa
			E152	23.56 ±0.49Ad	Bd		Aa	Abc	Be					6.99 ±0.15Aa	6.43 ±0.07Aab									6.85 ±0.24Aa	6.76 ±0.12Aa
			E202	21.40 ±0.24Be	Ad		Aa	Aab	Ae					7.01 ±0.16Aa	6.32 ±0.09Aab									6.80 ±0.28Aa	6.71 ±0.17Aa
			E252	20.23 ±0.30Bf	Ad		Aa	Aa	Af					6.97 ±0.25Aa	6.30 ±0.12Aab									6.79 ±0.23Aa	6.69 ±0.08Aa
			E302	19.44 ±0.47Ag	Ac		Aa	Aab	Ad					6.95 ±0.11Aa	6.39 ±0.21Aab									6.79 ±0.06Aa	6.71 ±0.21Aa
			E372	18.76 ±0.54Bh	Ab		Aa	Abc	Ab					6.93 ±0.17Aa	6.59 ±0.04Aa									6.80 ±0.08Aa	6.70 ±0.13Aa
	Dairy-type applications (Non-dairy creamer)	Mohammed et al., 2019	Non-Dairy Creamer (NDC)											~7 a	5.6 b		<7 a							~7 a
			Commercial-NDC											~7 a	6 a		<7 a							~7 a
			Commercial dairy creamer											~7 a	7 a		<7 a							~7 a
			Coffee											─	─		─							─
	Dairy-type applications (Spreadable emulsion gel)	Nasirpour-Tabrizi et al., 2020	X1		F=248.60 p<0.001												F=34.36 p<0.001				F=139.06 p<0.001	F=29.77 p<0.001
			X2		F=272.22 p<0.001												F=227.34 p<0.001				F=128.10 p<0.001	F=142.82 p<0.001
			X3		F=114.19 p<0.001												F=31.71 p<0.001				F=41.10 p<0.001	F=40.83 p<0.001
			X4		F=42.26 p<0.001												F=10.13 p<0.01				F=18.36 p<0.01	F=0.46 p>0.05
			X1X2		F=7.65 p<0.05												F=87.62 p<0.001				F=5.00 p<0.05	F=56.53 p<0.001
			X1X3		F=36.79 p<0.001												F=64.87 p<0.001				F=20.64 p<0.001	F=50.05 p<0.001
			X1X4		F=49.69 p<0.001												F=31.54 p<0.001				F=77.77 p<0.001	F=9.64 p<0.01
	Dairy-type applications (Acid milk gel)	Zhou et al., 2022	F10 or EG 10											6.40 ± 0.48 a								5.07 ± 0.65 a			5.65 ± 0.53 a		5.95 ± 0.50 a				3.25 ± 0.54 a	3.42 ± 0.64 bc	5.43 ± 0.55 a
			F20 or EG20											7.25 ± 0.54 b								5.56 ± 0.48 a			7.30 ± 0.59 b		6.70 ± 0.54 b				3.13 ± 0.57 a	3.55 ± 0.50 bc	5.75 ± 0.48 a
			F40 or EG40											8.98 ± 0.54 c								5.60 ± 0.74 a			8.15 ± 0.47 c		7.65 ± 0.58 c				3.35 ± 0.58 a	4.00 ± 0.67 c	5.95 ± 0.60 a
			F60 or EG60											6.93 ± 0.69 ab								5.38 ± 0.77 a			6.80 ± 0.63 b		6.30 ± 0.59 ab				3.55 ± 0.50 a	3.00 ± 0.71 b	5.55 ± 0.60 a
			F85 or EG85											6.53 ± 0.58 a								4.88 ± 0.94 a			5.75 ± 0.59 a		6.07 ± 0.72 a				3.65 ± 0.53 a	2.06 ± 0.55 a	5.40 ± 0.52 a
	Salad dressings	Liu et al., 2018	Commercial salad dressing		159.87 ± 1.17			189.79 ± 4.71			612.06 ± 20.70			9.0 ± 0.3		8.2 ± 0.7	25.5 ± 1.6							8.3 ± 0.6
			Optimal MEWP		157.67 ± 2.06			188.93 ± 2.38			633.43 ± 3.61			7.7 ± 0.5		7.8 ± 0.5	23.5 ± 1.4							8.0 ± 0.4
	Salad dressings	Mooliani et al., 2021	X1 (avocado)														F=2.88 p=0.151
			X2 (WPC)														F=30.50 p=0.003
			X3 (ME)														F=188.77 p=0.001
			X12														F=354.42 p=0.000
			X22														F=146.20 p=0.002
			X32														F=0.00 p=0.949
			X1 X2														F=0.04 p=0.858
			X1 X3														F=0.02 p=0.893
			X2 X3														F=10.23 p=0.024
	Salad dressings	Agyei-Amponsah et al., 2019	Control		3.5c ± 0.0	─0.2b ± 0.0								5.4b ± 3.6							0.5c ± 2.1				8.8a ± 2.9									9.8a ± 0.3	2.3b ± 3.7	0.0c ± 0.1	6.0a ± 4.4
			Commercial fat replacer		0.9b ± 0.1	─0.5a ± 0.0								7.0a ± 3.4							6.3a ± 3.8				5.0b ± 3.0									1.5c ± 2.1	3.0b ± 3.6	6.3a ± 4.0	2.9b ± 3.8
			MS + 1.5% SA		0.7a ± 0.1	─0.2b ± 0.0								2.6c ± 3.0							3.3b ± 3.4				8.9a ± 2.4									8.0b ± 2.8	5.7a ± 3.7	4.7b ± 3.8	2.6b ± 3.1
			MS + 2% MG		0.8b ± 0.1	─0.2b ± 0.0								2.4c ± 2.6							3.3b ± 3.0				8.7a ± 1.6									8.7b ± 2.3	4.6a ± 3.7	3.7b ± 3.5	2.9b ± 3.1
	Bakery products	Plazzotta et al., 2023	Palm margarine	19.5	1.2 ± 0.3 b								<5 a	<5 a*vegetal flavour		<6 b		<6 b										<6 a	<5 b	<5 b
			Sunflower oil (SO)	20.0	1.3 ± 0.2 b								<5 a	<5 a		<6 b		<5 b										<6 a	<6 a	<7 a
			Okara + SO	20.1	2.7 ± 0.4 a								~5 a	<5 a		<7 a		<8 a										<3 b	<6 a	~7 a
			Okara emulsion	19.9	1.8 ± 0.2ab								<5 a	<5 a		<7 a		<8 a										<5 b	~6 a	<8 a
	Bakery products	Schmid et al., 2020	Palm fat (control)		a													a
		(also at day 2)	Rapeseed oil		ab													ab
			MCC wax		b													abc
			MCC emulsion		ab													c
			RPC emulsion		ab													bc
			MCC foam		a													d

## Sheet: sensory attributes per study
Food category	Study	Physicochemical Analysis	Nutritional Content	Colour Determination	Process yield	Texture Analysis	Tribological Properties	Rheological Properties	Sensory attributes studied in the sensory analysis
Sausages	Diao et al., 2023				Cooking loss (%)	Firmness/Hardness (N or g)) Adhesiveness (N) Springiness Cohesiveness (N or g) Chewiness (N or g)			Smell / Aroma Taste Texture Overall acceptability Elasticity
	Gurinovich et al., 2020	Water activity (Day 0) Water activity (Day 15)	SFA (%) MUFA (%) PUFA (%) Utility coefficient of aminoacid composition						Appearance Colour Smell / Aroma Taste Texture Overall acceptability
	Ozturk-Kerimoglu et al., 2022	Emulsion stability (%) Total fluid released (%) Water released (%) Fat released (%)	Fat (%) Protein (%) Moisture (%)		Cooking or processing yield (%)				Colour Overall flavour Juiciness Firmness Overall impression
	Pintado et al., 2021		Fat (%) SFA (%) MUFA (%) PUFA (%) Protein (%) Moisture (%)		Purge loss (%)	Firmness/Hardness, Day 0 (N or g) Hardness, Day 60 (N) Springiness, Day 0 (mm) Springiness, Day 60 (mm) Cohesiveness, Day 0 (N or g) Cohesiveness, Day 60 (N or g) Chewiness, Day 0 (N or g x mm) Chewiness, Day 60 (N or g x mm)			Colour Flavour Juiciness Texture General Acceptability
	Vargas-Ramella et al., 2020		Fat (%) Protein (%) Moisture (%)	L*		Firmness/Hardness, Day 0 (N or g) Springiness, Day 0 (mm) Chewiness, Day 0 (N or g x mm) Gumminess (N)			Acceptance test Odour Rancid flavour Meat color Fat color Firmness/Hardness Chewiness
	Yang et al., 2020		Fat (%) Protein (%) Moisture (%)		Cooking loss (%)	Firmness/Hardness, Day 0 (N or g)) Springiness (mm) Cohesiveness (N or g) Chewiness (N or g x mm)			Appearance Overall flavour Taste Smothness
Chicken patties	Chappalwar, 2022		Fat (%) Cholesterol (mg/100mg) Fat retention (%) Protein (%) Moisture retention (%) Moisture (%)						Appearance Flavour Meat flavour intensity Texture Overall acceptability Juiciness Mouth-coating
Salad dressings	Liu et al., 2018					Firmness/Hardness (N or g)) Cohesiveness (N or g) Index of viscosity (g·s)		Consistency coefficient, K (Pa·sn) Flow behaviour index, n	Appearance Flavour Texture Overall acceptability
	Mooliani et al., 2021	Physical stability (%) Total soluble solids (ºBrix)				Viscosity (zero shear, Pa·s))			Overall acceptability
Bakery products	Plazzotta et al., 2023	Emulsion stability (%) Fat released (%) Specific volume (cm3/g)	Fat (%) of which saturated (%) Fat retention (%) Protein (%) Moisture (%)	b*		Firmness/Hardness (N or g))		G' (Pa × 103) G'' (Pa × 103)	Leaving Colour Vegetal odour Rancid odour Vegetal flavour Oily flavour Texture
	Schmid et al., 2020			L*		Firmness/Hardness, Day 0 (N or g)) Firmness, Day 2 (N) Viscosity, Day 0 (Pa·s)			Difference from control Sweetness Saltiness Fattiness Sandiness Firmness Aftertaste
Acid milk gel	Zhou et al., 2022								Smothness Creaminess Graininess Melting Spreadability Thickness Mouth-coating
Fat replacer	Agyei-Amponsah et al., 2019					Firmness/Hardness (N or g)) Adhesiveness (N)	Friction coefficient, µ	Viscosity (zero shear, Pa·s)) Hysteresis (Pa·s) Consistency coefficient, K (Pa·sn) Flow behaviour index, n	Appearance Colour Smell / Aroma Taste Texture Overall acceptability
Non-dairy creamer	Mohammed et al., 2019	pH		L*a*b*		Viscosity (zero shear, Pa·s))			Colour Smell / Aroma Taste Overall acceptability
Spreadable emulsion gel	Nasirpour-Tabrizi et al., 2020					Firmness/Hardness, Day 0 (N or g))			Overall acceptability Firmness/Hardness Spreadability
		Temperature of crystallization (ºC) Total exothermic enthalpy Onset melting temperature (ºC) D1[4,3] (acid milk gels) D2[4,3] (gel bolus)						Apparent viscosity ƞ1 50/s (Pa·s) Apparent viscosity ƞ2 50/s (Pa·s)
